# Supplementary material for: Identification and Evaluation of Alfalfa Volatiles for Monitoring and Management of Odontothrips loti and Frankliniella occidentalis
Source: Insects. 2025 Nov 27;16(12):1207. doi: 10.3390/insects16121207 (PMC12733796; doi:10.3390/insects16121207)
Supplement: Supplementary file 1 [file insects-16-01207-s001.zip]

Archive with 2 entries (2 files):
- Supplementary_Materials_Figures.pdf
- Supplementary_Materials_Tables.xlsx
