# Supplementary material for: Identification and Evaluation of Alfalfa Volatiles for Monitoring and Management of Odontothrips loti and Frankliniella occidentalis
Source: Insects. 2025 Nov 27;16(12):1207. doi: 10.3390/insects16121207 (PMC12733796; doi:10.3390/insects16121207)
Supplement: Supplementary file 1 [file insects-16-01207-s001.zip › Supplementary_Materials_Tables.xlsx]

## Sheet: NOTE
	Authors	Luo Yingning, Wei Shuhua, Tang Fang, Mark R. McNeill, TuXiongbing, Liu Yanqi, Han Chen, Qu Changqing*, Yin Xuewei*, Ban Liping*
	Contact details	ynieng_luo@163.com; weishuhua666@163.com; fta223@imau.edu.cn; mark.mcneill@agresearch.co.nz; txb1208@163.com; liuyanqi1127@163.com; han_c@hdec.com; qucq518@fynu.edu.cn; stone856@163.com; liping_ban@163.com
	Mancuscript title	Identification and Evaluation of Alfalfa Volatiles for Monitoring and Management of Odontothrips loti and Frankliniella occidentalis
	Journal	Insects
	Thrips species	Odontothrips loti; Frankliniella occidentalis
	Plant species	Medicago sativa

## Sheet: Table S1
Table S1. Relative total content of 96 leaf volatiles identified from the control and O. loti damaged plants for each of the seven alfalfa cultivars. Data were indicated as Mean (± SEM).
Compounds	Retention time	CAS	Bara310SC		WL343HQ		WL354HQ		Baralfa 421Q		Gannong No.5		Zhongmu No.1		Xunlu
			Control	Treatment	Control	Treatment	Control	Treatment	Control	Treatment	Control	Treatment	Control	Treatment	Control	Treatment
Hexanal	3.377	66-25-1	0.11±0.01	0.12±0.02	0.18±0.04	0.12±0.02	0.24±0.04	0.11±0.01	0.13±0.01	0.11±0.03	0.14±0.02	0.08±0.00	0.13±0.02	0.20±0.04	0.19±0.04	0.13±0.02
Ethylbenzene	4.28	100-41-4	0.13±0.01	0.15±0.03	0.20±0.02	0.24±0.03	0.34±0.03	0.11±0.01	0.33±0.03	0.22±0.04	0.35±0.05	0.11±0.01
3,4-Dimethyl-2-hexanone	4.373	19550-10-8	0.22±0.01		0.33±0.02		0.51±0.05	0.21±0.01				0.17±0.03			0.16±0.02	0.19±0.01
C8H10-1	4.385			0.43±0.02		0.36±0.03					0.48±0.06
p-Xylene	4.423	106-42-3	0.31±0.02	0.51±0.08	0.68±0.05	0.97±0.15	0.82±0.10	0.27±0.02	0.33±0.02	0.36±0.05	1.19±0.13	0.32±0.04	0.33±0.02	0.19±0.02	0.11±0.02	0.16±0.01
m-Xylene	4.545	108-38-3	0.74±0.06	2.26±0.38	1.98±0.15	2.59±0.27	2.43±0.25	0.67±0.10	1.50±0.11	1.08±0.17	3.57±0.41	0.71±0.07	1.20±0.06	0.59±0.07	0.24±0.05	0.35±0.03
Styrene	4.875	100-42-5									0.25±0.02
1-Heptyn-4-ol	4.886	22127-83-9	0.12±0.01	0.16±0.02	0.12±0.01	0.15±0.02		0.13±0.01							0.10±0.01
o-Xylene	4.933	95-47-6			0.16±0.01	0.23±0.03	0.21±0.03	0.05±0.01			0.34±0.03	0.08±0.01
C8H10-2	5.01					0.58±0.04					1.02±0.27
Heptanal	5.175	111-71-7														0.46±0.02
2-Butoxyethanol	5.286	111-76-2			0.15±0.01	0.14±0.02	0.21±0.02	0.12±0.01	0.20±0.02	0.27±0.03	0.24±0.04		0.27±0.02	0.25±0.04
3-Penten-1-ol	5.352	39161-19-8	0.33±0.01	0.29±0.03	0.38±0.02	0.40±0.02	0.40±0.01	0.33±0.01	0.21±0.01	0.35±0.06	0.49±0.03	0.35±0.01
4-Pentenal	5.444	2100-17-6	1.24±0.02	1.39±0.07	1.32±0.07	1.33±0.03	1.47±0.05	1.37±0.02	0.45±0.07	1.31±0.04	1.49±0.04	1.41±0.01	1.30±0.04	1.26±0.02
.alpha.-Pinene	5.934	80-56-8							0.06±0.01
Propylbenzene	6.416	103-65-1			0.14±0.00	0.16±0.00					0.30±0.03
2-Ethylhexanal	6.43	123-05-7														0.16±0.01
C9H12-1	6.555				0.22±0.03	0.32±0.01	0.28±0.02	0.14±0.03			0.51±0.04	0.10±0.01
Cumene	6.626	98-82-8	0.35±0.03	0.74±0.11	0.61±0.05	0.85±0.06	0.87±0.05	0.35±0.03	0.65±0.03	0.57±0.08	1.51±0.12	0.31±0.04	0.68±0.03	0.44±0.06	0.18±0.02	0.21±0.01
1,2,4-Trimethylbenzene	6.793	95-63-6	0.09±0.01	0.23±0.03	0.18±0.02	0.26±0.02	0.27±0.01	0.13±0.01	0.18±0.02	0.20±0.02	0.50±0.04	0.14±0.02
Hexanoic acid	7.034	142-62-1	0.17±0.01		0.39±0.01	0.28±0.06	0.25±0.09	0.26±0.06	0.19±0.02	0.22±0.08	0.36±0.05	0.22±0.03	0.58±0.10	0.35±0.05
1-Ethyl-3-methylbenzene	7.1	620-14-4	0.16±0.02	0.26±0.03	0.26±0.02	0.31±0.02	0.28±0.01		0.25±0.01	0.15±0.02	0.26±0.04	0.19±0.01
Phenol	7.216	108-95-2	0.18±0.01	0.15±0.03	0.16±0.01	0.19±0.02	0.20±0.02	0.57±0.05	0.12±0.01	0.25±0.05	0.27±0.02	0.17±0.02	0.19±0.01	0.22±0.03	0.10±0.01	0.14±0.03
3-Octanone	7.265	106-68-3											0.32±0.04
2,2-Dimethyldecane	7.27	17302-37-3									0.40±0.04
C9H12-2	7.37				0.13±0.01	0.16±0.01					0.31±0.02	0.11±0.01
.beta.-Myrcene	7.388	123-35-3							0.27±0.05
C9H12-3	7.435		0.27±0.01		0.39±0.02	0.43±0.01					0.87±0.05	0.25±0.02
Octanal	7.686	124-13-0	0.14±0.01	0.11±0.01	0.14±0.01	0.18±0.02	0.14±0.01	0.16±0.03	0.15±0.01	0.10±0.01	0.20±0.01	0.11±0.01	0.17±0.01	0.28±0.04	0.13±0.01	0.15±0.01
cis-3-Hexenyl acetate	7.799	3681-71-8	0.42±0.04	0.17±0.01	0.26±0.05	0.08±0.01	0.26±0.04	0.12±0.02	0.65±0.12	0.18±0.04	1.00±0.18	0.14±0.02	1.10±0.12	0.28±0.08	0.28±0.03	0.23±0.02
Mesitylene	8.232	108-67-8			0.16±0.02	0.29±0.04	0.19±0.02	0.08±0.02			0.55±0.04	0.08±0.01
p-Cymene	8.278	99-87-6					0.13±0.01	0.08±0.01	0.30±0.01	0.18±0.02			0.27±0.03	0.12±0.03
2-Ethyl-1-hexanol	8.4	104-76-7	1.36±0.11	2.20±0.25	2.13±0.09	1.74±0.21	2.67±0.16	2.21±0.27		2.74±0.45	3.77±0.29	1.67±0.14	3.25±0.17	2.68±0.60	1.77±0.14	1.75±0.11
D-Limonene	8.421	5989-27-5							15.70±1.98
Indane	8.585	496-11-7			0.48±0.03	0.43±0.02	0.45±0.02				0.68±0.03
1,3-Cyclopentadiene, 1-(3-butynyl)	8.598												0.63±0.04	0.64±0.23
Salicylaldehyde	8.84	1990-2-8											0.26±0.03
3,7-Dimethyldecane	9.124	17312-54-8												0.71±0.04	0.28±0.03	0.46±0.02
2,3,3-Trimethyloctane	9.135	62016-30-2	0.44±0.05	0.40±0.03	0.47±0.02	0.59±0.03	0.55±0.04	0.45±0.06	0.36±0.02	0.38±0.05	1.00±0.04	0.49±0.04	0.45±0.03
1-Ethyl-2,3-dimethylbenzene	9.214	933-98-2			0.16±0.01	0.19±0.01					0.37±0.02	0.13±0.01
Acetophenone	9.47	98-86-2	0.20±0.02	0.21±0.03	0.26±0.01	0.32±0.02	0.34±0.03	0.25±0.05	0.23±0.01	0.24±0.04	0.62±0.02	0.20±0.02	0.28±0.02	0.21±0.04	0.08±0.01	0.11±0.01
1,4-Dimethyl-2-ethylbenzene	9.986	1758-88-9			0.21±0.03	0.31±0.01
Undecane	10.339	1120-21-4	0.16±0.01	0.28±0.02	0.32±0.02	0.46±0.03	0.33±0.03	0.23±0.03	0.26±0.01	0.23±0.03	0.83±0.04	0.27±0.01	0.29±0.02	0.16±0.04
Nonanal	10.52	124-19-6	0.66±0.04	0.52±0.05	0.68±0.04	0.64±0.04	0.80±0.15	0.76±0.06	0.49±0.03	0.49±0.07	1.10±0.05	0.69±0.05	0.92±0.05	1.19±0.20	0.73±0.06	0.86±0.03
Durene	10.996	95-93-2			0.21±0.02	0.27±0.02
cis-(-)-1,2-Epoxy-p-menth-8-ene	11.387	32543-51-4					0.27±0.04		0.22±0.08	0.33±0.10
trans-Limonene oxide	11.523	4959-35-7	0.22±0.03	0.21±0.02			0.48±0.04	0.16±0.03	0.87±0.32	0.69±0.11	0.62±0.04	0.16±0.01	0.32±0.07	0.31±0.05
2,6-Dimethyl-1,5,7-octatrien-3-ol	12.124	29414-56-0							0.35±0.02
Octanoic acid	12.522	124-07-2									0.15±0.01		0.12±0.01	0.13±0.03
Naphthalene	12.861	91-20-3	0.21±0.01	0.36±0.03	0.35±0.02	0.39±0.01	0.29±0.02	0.30±0.03	0.37±0.01	0.38±0.03	0.75±0.03	0.26±0.03	0.50±0.03	0.28±0.05	0.11±0.00	0.13±0.00
trans-p-Mentha-1(7),8-dien-2-ol	13.017	21391-84-4							4.13±0.10	0.59±0.05					0.43±0.07	1.05±0.13
2,5-Dimethyl-1-hepten-4-ol	13.026	19549-95-2											0.65±0.07
2-(2-Butoxyethoxy)-ethanol	13.075	112-34-5		0.29±0.02										0.35±0.06
Dodecane	13.241	112-40-3	0.55±0.02	0.51±0.05	0.65±0.09	0.60±0.04	0.53±0.06	0.49±0.03		0.61±0.05	0.96±0.03	0.61±0.06	0.90±0.05	0.56±0.12	0.40±0.09
3-Tridecene	13.252	61883-33-8														0.87±0.02
p-Menth-8-en-2-one	13.312	7764-50-3							1.27±0.03
Decanal	13.459	112-31-2	0.44±0.03	0.34±0.03	0.37±0.02	0.35±0.03	0.56±0.20	0.38±0.05	0.50±0.01	0.35±0.04	0.52±0.02	0.46±0.04	0.52±0.04	0.81±0.15	0.57±0.04	0.80±0.03
2,4-Dimethylbenzaldehyde	13.791	15764-16-6	0.63±0.01	0.69±0.02	0.79±0.04	0.68±0.02	0.43±0.01	0.42±0.01	0.61±0.01	0.59±0.01	0.70±0.01	0.63±0.00	0.60±0.01	0.65±0.01	0.53±0.02	0.48±0.01
cis-Carveol	13.941	1197-06-4		0.14±0.00					4.05±0.07	0.36±0.06			0.28±0.04		0.20±0.03	0.57±0.10
2-Ethyl-2-hexenal	14.133	645-62-5									0.39±0.01	0.23±0.02
2-Ethylhexyl acrylate	14.152	103-11-7						0.26±0.04
C10H16O-1	14.17						0.25±0.02		1.24±0.07	0.27±0.02			0.33±0.02		0.29±0.05
C10H16O-2	14.306								0.90±0.03
.beta.-Ocimene	14.567	13877-91-3							0.23±0.01
Carbonic acid, decyl vinyl ester	15.048						0.11±0.02	0.15±0.02			0.22±0.00	0.14±0.01
2-Propylheptanol	15.104	10042-59-8		0.18±0.02
1-(4-Ethylphenyl)-ethanone	15.159	937-30-4	0.09±0.01	0.12±0.01				0.15±0.02	0.28±0.03	0.12±0.04
Nonanoic acid	15.241	112-05-0	0.12±0.01		0.13±0.01	0.14±0.02					0.33±0.03	0.14±0.02
2,6,11-Trimethyldodecane	15.514	31295-56-4								0.26±0.03			0.36±0.02	0.39±0.06	0.26±0.01	0.29±0.01
C10H16	15.941												0.15±0.01		0.12±0.01	0.16±0.01
2-Methylnaphthalene	16.023	91-57-6	0.12±0.01	0.13±0.02	0.17±0.01	0.19±0.02
Tridecane	16.08	629-50-5	0.32±0.02	0.36±0.03	0.32±0.01	0.36±0.03	0.28±0.04	0.32±0.03	0.68±0.06	0.42±0.04	0.59±0.01	0.42±0.04	0.53±0.04	0.36±0.06	0.25±0.02	0.24±0.01
Undecanal	16.323	112-44-7									0.13±0.00	0.10±0.01	0.13±0.01	0.17±0.02
Linalool	17.175	78-70-6							8.77±0.19	0.56±0.14			1.37±0.13		1.29±0.14	2.99±0.41
Limonene-1,2-diol	17.409	1946-00-5							0.47±0.04	0.13±0.03
Triacetin	17.566	102-76-1	0.15±0.01	0.16±0.01	0.14±0.01	0.17±0.02	0.11±0.01	0.12±0.01	0.11±0.01	0.14±0.01	0.22±0.01	0.15±0.01	0.20±0.02	0.23±0.01	0.14±0.01	0.13±0.01
p-Mentha-1(7),8-dien-2-ol	17.805	35907-10-9							2.95±0.15	0.34±0.00
Teksanol	18.192	77-68-9		0.25±0.03					0.17±0.02	0.22±0.02			0.28±0.03		0.18±0.01	0.21±0.02
Tetradecane	18.815	629-59-4	0.47±0.03	0.51±0.04	0.50±0.04	0.55±0.06	0.33±0.07	0.39±0.04	0.39±.01	0.40±0.04	0.75±0.05	0.62±0.05	0.60±0.04	0.58±0.09	0.37±0.02	0.41±0.02
Dodecanal	19.104	112-54-9	0.19±0.02	0.19±0.02	0.18±0.03	0.19±0.04	0.19±0.04	0.19±0.05	0.22±0.02	0.15±0.03	0.24±0.04	0.18±0.03	0.22±0.02	0.17±0.03	0.19±0.01	0.22±0.02
2,6,10-Trimethyltridecane	20.421	3891-99-4					0.29±0.08	0.19±0.04							0.20±0.01	0.29±0.01
2,6-Di(tert-butyl)-4-hydroxy-4-methyl-2,5-cyclohexadien-1-one	20.8	10396-80-2	0.38±0.16	0.36±0.13	0.49±0.23	0.82±0.35	0.59±0.36	0.45±0.24			0.62±0.26	0.52±0.26	0.31±0.09	0.36±0.16	0.29±0.07	0.25±0.06
Pentadecane	21.403	629-62-9		0.32±0.04			0.41±0.06	0.38±0.09	0.28±0.00	0.25±0.01			0.48±0.02	0.38±0.03	0.24±0.02
Butylated hydroxytoluene	21.87	128-37-0	0.94±0.47	0.84±0.41	2.24±1.07	1.33±0.67	5.74±3.51	3.89±2.54	0.36±0.17	0.42±0.19	2.70±1.48	1.22±0.56	0.50±0.13	0.49±0.21	0.33±0.09	0.40±0.06
Hexadecane	23.87	544-76-3	0.80±0.11	0.84±0.08	0.80±0.08	0.90±0.09	0.66±0.17	0.68±0.09	0.62±0.04	0.65±0.11	1.36±0.11	1.01±0.12	1.21±0.13	0.97±0.16	0.68±0.04	0.76±0.03
2-Hexyl-1-octanol	24.202	19780-79-1	0.20±0.06
13-Methyltetradecanal	24.222	75853-51-9		0.24±0.04					0.17±0.02	0.15±0.03			0.30±0.04	0.29±0.08	0.16±0.03	0.21±0.03
3-Methyltetradecane	25.533	18435-22-8											0.38±0.05	0.28±0.06	0.15±0.02	0.20±0.01
Heptadecane	26.208	629-78-7	0.41±0.04	0.49±0.04	0.49±0.06	0.56±0.06	0.43±0.09	0.41±0.05	0.38±0.02	0.39±0.05	0.71±0.07	0.55±0.08	0.80±0.10	0.66±0.10	0.42±0.03	0.48±0.03
Pristane	26.333	1921-70-6	0.28±0.03	0.37±0.04	0.36±0.05	0.42±0.05	0.31±0.08	0.30±0.05	0.27±0.02	0.28±0.05	0.52±0.07	0.39±0.06	0.67±0.10	0.52±0.09	0.30±0.03	0.39±0.02
Eicosane	26.441	112-95-8	0.15±0.03	0.18±0.01	0.25±0.05	0.22±0.02	0.20±0.05	0.17±0.03	0.16±0.02	0.18±0.04	0.35±0.06	0.24±0.07	0.34±0.04	0.29±0.08	0.18±0.02	0.22±0.02
Ethylhexyl benzoate	26.586	5444-75-7	0.21±0.05	0.29±0.06	0.30±0.08	0.32±0.05	0.30±0.14	0.27±0.09	0.23±0.05	0.24±0.07	0.47±0.05	0.32±0.11	0.43±0.03	0.44±0.16	0.27±0.04	0.32±0.05
3-Methylheptadecane	27.797	6418-44-6									0.16±0.04	0.13±0.03	0.27±0.07	0.23±0.04	0.12±0.01	0.15±0.01
Octadecane	28.43	593-45-3	0.17±0.01	0.19±0.02	0.24±0.04	0.28±0.04	0.18±0.04	0.19±0.02	0.15±0.01	0.15±0.02	0.35±0.06	0.24±0.02	0.56±0.13	0.39±0.05	0.25±0.04	0.29±0.02
Phytane	28.629	638-36-8									0.23±0.05	0.13±0.02	0.36±0.10	0.31±0.04	0.18±0.02	0.21±0.01
2-Ethylhexyl salicylate	28.726	118-60-5	0.06±0.02	0.08±0.01	0.10±0.02	0.11±0.03			0.09±0.01	0.08±0.03	0.16±0.03	0.11±0.04	0.22±0.05	0.19±0.05	0.11±0.02	0.13±0.01
*The volatiles marked in red are common to seven alfalfa cultivars.
*The volatiles marked in yellow are used for behavioral verification.

## Sheet: Table S2
Table S2. Thirteen volatiles identified in alfalfa cultivars not exposed to O. loti. Data were indicated as Mean (± SEM).
Retention time(min)	Names	Molecular formula	Cultivar name	Relative contents
4.875	Styrene	C8H8	Ganong No.5	0.25±0.02
5.934	.alpha.-Pinene	C10H16	Baralfa 421Q	0.06±0.01
7.265	3-Octanone	C8H16O	Zhongmu No.1	0.32±0.04
7.27	Decane, 2,2-dimethyl-	C12H26	Ganong No.5	0.40±0.04
7.388	.beta.-Myrcene	C10H16	Baralfa 421Q	0.27±0.05
8.421	D-Limonene	C10H16	Baralfa 421Q	15.70±1.98
8.84	Benzaldehyde, 2-hydroxy-	C7H6O2	Zhongmu No.1	0.26±0.03
12.124	1,5,7-Octatrien-3-ol, 2,6-dimethyl-	C10H16O	Baralfa 421Q	0.35±0.02
13.026	2,5-Dimethyl-1-hepten-4-ol	C9H18O	Zhongmu No.1	0.65±0.07
13.312	p-Menth-8-en-2-one	C10H16O	Baralfa 421Q	1.27±0.03
14.306	C10H16O-2	C10H16O	Baralfa 421Q	0.90±0.03
14.567	.beta.-Ocimene	C10H16	Baralfa 421Q	0.23±0.01
24.202	2-Hexyl-1-octanol	C14H30O	Bara310SC	0.20±0.06

## Sheet: Table S3
Table S3. Six volatiles identified in alfalfa cultivars subject to feeding damage by O. loti. Data were indicated as Mean (± SEM).
Retention time(min)	Name	Molecular formula	Cultivar name	Relative contents
5.175	Heptanal	C7H14O	Xunlu	0.46±0.02
6.43	2-Ethylhexanal	C8H16O	Xunlu	0.16±0.01
13.075	2-(2-Butoxyethoxy)-ethanol	C8H18O3	Bara310SC	0.29±0.02
13.252	3-Tridecene	C13H26	Zhongmu No.1	0.35±0.06
			Xunlu	0.87±0.02
14.152	2-Ethylhexyl acrylate	C11H20O2	WL354HQ	0.26±0.04
15.104	2-Propylheptanol	C10H22O	Bara310SC	0.18±0.02

## Sheet: Table S4
Table S4. Relative content of 25 compounds common to the seven alfalfa cultivars.
Compounds	Control of seven cultivars		Treatment of seven cultivars
	Total relative content	Average relative content	Total relative content	Average relative content
Hexanal	1.12	0.16	0.87	0.124286
p-Xylene	3.77	0.538571	2.78	0.397143
m-Xylene	11.66	1.66571	8.25	1.17857
Cumene	4.85	0.692857	3.47	0.495714
Phenol	1.22	0.174286	1.69	0.241429
Octanal	1.07	0.152857	1.09	0.155714
cis-3-Hexenyl acetate	3.97	0.567143	1.2	0.171429
2-Ethyl-1-hexanol	14.95	2.49167	14.99	2.14143
Acetophenone	2.01	0.287143	1.54	0.22
Nonanal	5.38	0.768571	5.15	0.735714
Naphthalene	2.58	0.368571	2.1	0.3
Dodecane	3.99	0.665	3.38	0.563333
Decanal	3.48	0.497143	3.49	0.498571
2,4-Dimethylbenzaldehyde	4.29	0.612857	4.14	0.591429
Tridecane	2.97	0.424286	2.48	0.354286
Triacetin	1.07	0.152857	1.1	0.157143
Tetradecane	3.41	0.487143	3.46	0.494286
Dodecanal	1.43	0.204286	1.29	0.184286
Butylated hydroxytoluene	12.81	1.83	8.59	1.22714
Hexadecane	6.13	0.875714	5.81	0.83
Heptadecane	3.64	0.52	3.54	0.505714
Pristane	2.71	0.387143	2.67	0.381429
Eicosane	1.63	0.232857	1.5	0.214286
Ethylhexyl benzoate	2.21	0.315714	2.2	0.314286
Octadecane	1.9	0.271429	1.73	0.247143

## Sheet: Table S5
Table S5. Synthetic compounds used in olfactometer assays to test attraction by Odontothrips loti adults.
Compound	CAS number	Molecular formula	Purity	Company
4-Pentenal	2100-17-6	C5H8O	0.97	Alfa Aesar
Salicylaldehyde	1990-02-08	C7H6O2	0.99	J&K
m-Xylene	108-38-3	C8H10	0.99	J&K
2-Ethyl-1-hexanol	104-76-7	C8H18O	0.99	J&K
Nonanal	124-19-6	C9H18O	>95%	J&K
D-Limonene	5989-27-5	C10H16	>95%	TCI
α-Pinene	80-56-8	C10H16	0.98	Sigma-Aldrich
p-Menth-8-en-2-one	7764-50-3	C10H16O	0.98	Sigma-Aldrich
Linalool	78-70-6	C10H18O	0.99	NIFDC
Tridecane	629-50-5	C13H28	0.99	J&K
Butylated Hydroxytoluene	128-37-0	C15H24O	0.985	J&K

## Sheet: Table S6
Table S6. Behavioral response of female and male O. loti to 11 volatile components. Values are the percentage of all response runs.
Sex	Compounds	Volatiles (treatment)	Paraffin oil (control)	χ2	df	P value	No choice
Female	p-Menth-8-en-2-one	0.685185	0.314815	7.407	1	0.006	6
	Salicylaldehyde	0.385965	0.614035	2.965	1	0.085	3
	Tridecane	0.553571	0.446429	0.643	1	0.423	3
	m-Xylene	0.568966	0.431034	1.103	1	0.294	2
	Nonanal	0.517241	0.482759	0.069	1	0.793	2
	2-Ethyl-1-hexanol	0.448276	0.551724	0.621	1	0.431	2
	Linalool	0.457627	0.542373	0.424	1	0.515	1
	4-Pentenal	0.559322	0.440678	0.831	1	0.362	1
	α-Pinene	0.516667	0.483333	0.067	1	0.796	0
	D-Limonene	0.474576	0.525424	0.153	1	0.696	1
	Butylated Hydroxytoluene	0.483333	0.516667	0.067	1	0.796	0
Male	p-Menth-8-en-2-one	0.660714	0.339286	5.786	1	0.016	4
	Salicylaldehyde	0.553571	0.446429	0.643	1	0.423	4
	Tridecane	0.518519	0.481481	0.074	1	0.785	6
	m-Xylene	0.448276	0.551724	0.621	1	0.431	2
	Nonanal	0.473684	0.526316	0.158	1	0.691	3
	2-Ethyl-1-hexanol	0.533333	0.466667	0.267	1	0.606	0
	Linalool	0.396552	0.603448	2.483	1	0.115	2
	4-Pentenal	0.526316	0.473684	0.158	1	0.691	3
	α-Pinene	0.483333	0.516667	0.067	1	0.796	0
	D-Limonene	0.583333	0.416667	1.667	1	0.197	0
	Butylated Hydroxytoluene	0.483333	0.516667	0.067	1	0.796	0
